# Supplementary material for: Reactivation of the Photosynthetic Apparatus of Resurrection Plant Haberlea rhodopensis during the Early Phase of Recovery from Drought- and Freezing-Induced Desiccation
Source: Plants (Basel). 2022 Aug 23;11(17):2185. doi: 10.3390/plants11172185 (PMC9460447; doi:10.3390/plants11172185)
Supplement: Supplementary file 1 [file plants-11-02185-s001.zip]

Archive with 3 entries (3 files):
- plants-1846549-supplementary Data S1.pdf
- plants-1846549-supplementary Figures.pdf
- plants-1846549-supplementary Tables S1.xlsx
