# Supplementary material for: Reactivation of the Photosynthetic Apparatus of Resurrection Plant Haberlea rhodopensis during the Early Phase of Recovery from Drought- and Freezing-Induced Desiccation
Source: Plants (Basel). 2022 Aug 23;11(17):2185. doi: 10.3390/plants11172185 (PMC9460447; doi:10.3390/plants11172185)
Supplement: Supplementary file 1 [file plants-11-02185-s001.zip › plants-1846549-supplementary Tables S1.xlsx]

## Sheet: Table S1
Sipplementary Table S1. Primers used in qRT-PCR analysis
Contig ID or accession No	gene name	Fw primer	Rev primer	Prime Use	Contig anotation description by Gechev et al. (2013)	New annotation best BLASTX hit	Reference sequence	Reference primer
Contig 024549	ELIP3	AGGGATCTCCTGGTTTATTGGG	ATTCCAAAGCTCTGCATCGG	expression	early light-inducible protein	KZV16213.1 Early light-induced protein [Dorcoceras hygrometricum]	Gechev et al. [41]	this study
Contig 093552	ELIP4	GCTGTGTTATCCGTGGCATC	ATGCTCACACAAGAGGTCCA	expression	af439279 1early light-induced protein	KZV27934.1 Early light-induced protein [Dorcoceras hygrometricum]	Gechev et al. [41]	this study
Contig 093441	NA2 ELIP	GGCAATATTATCACCATCCT	TGGACTACATTTCAACACCT	expression	NA	KZV38649.1 Early light-induced protein [Dorcoceras hygrometricum]	Gechev et al. [41]	Mihailova et al. [18]
GB: GT270756	Act7	TTCGTCTGGATCTTGCTGGT	GTCTCGTACTCTTGTTCGTAGTC	reference	GT270756.1 HrhActin HrhDR Haberlea rhodopensis cDNA mRNA sequence	GT270756.1 HrhActin HrhDR Haberlea rhodopensis cDNA mRNA sequence	NCBI	this study
Contig 000452	HSP90	GTAAGAAACTCGTATCTGCTACC	CCTCTTTCTAAGTTCCTCCA	reference	heat shock protein 90	PSS14293.1 Heat shock protein Hsp90 family protein, partial [Actinidia chinensis var. chinensis]	Gechev et al. [41]	Mihailova et al. [18]
References:
[18] Mihailova, G.; Abakumov, D.; Büchel, C.; Dietzel, L.; Georgieva, K. Drought-responsive gene expression in sun and shade plants of Haberlea rhodopensis under controlled environment. Plant Mol. Biol. Rep. 2017, 35, 313–322. https://doi.org/10.1007/s11105-017-1025-3.
[ 41] Gechev, T.S.; Benina, M.; Obata, T.; Tohge, T.; Sujeeth, N.; Minkov, I.; Hille, J.; Temanni, M-R.; Marriott, A.S.; Bergström, E.; Thomas-Oates, J.; Antonio, C.; Mueller-Roeber, B.; Schippers J.H.M.; Fernie, A.R.; Toneva V. Molecular mechanisms of desiccation tolerance in the resurrection glacial relic Haberlea rhodopensis. Cell Mol. Life Sci. 2013, 70, 689–709. https://doi.org/10.1007/s0001…
